# Supplementary material for: Embryonic and Neonatal Mouse Cochleae Are Susceptible to Zika Virus Infection
Source: Viruses. 2021 Sep 14;13(9):1823. doi: 10.3390/v13091823 (PMC8472928; doi:10.3390/v13091823)
Supplement: Supplementary file 1 [file viruses-13-01823-s001.zip]

Archive with 1 entries (1 files):
- viruses-1355140-supplementary.pdf
